# Supplementary material for: Aging and the relationships between long-axis systolic and early diastolic excursion, isovolumic relaxation time and left ventricular length—Implications for the interpretation of aging effects on e`
Source: PLoS One. 2019 Jan 7;14(1):e0210277. doi: 10.1371/journal.pone.0210277 (PMC6322720; doi:10.1371/journal.pone.0210277)
Supplement: S1 File — (XLS) [file pone.0210277.s001.xls]

## Sheet: Sheet1
		SEX M= 1	MACHINE 2=V7		AGE	HEIGHT	WEIGHT	BSA	BMI	HYPERTENSION	S s`	S e`	S a`	S Sexc	S EDExc	S Aexc	S Q-ONSETSS	S Q-ENDSS	S Q-ONSETEDS	S Q-PKe`	S QENDEDS	S_R_R	S_HR	Septal Sdur		Septal IVRT	S EDAT	S EDDT	SEDur		L s`	L e`	L a`	L Sexc	L EDExc	L Aexc	L Q-ONSETSS	L Q-ENDSS	L Q-ONSETEDS	L Q-PKEDS	L Q-ENDEDS	L_R_R	L_HR	L Sdur		L IVRT	L EDAT	L Edur	L EDDT
		0	2		46	175	61	1.74	19.9184	0	9	8.1	8.1	1.3	0.81	0.61	0.13	0.38	0.49	0.52	0.69	0.98	61.2245	0.25		0.11	0.03	0.17	0.2		13	15.1	10	1.9	1.3	0.55	0.12	0.39	0.47	0.53	0.69	0.95	63.1579	0.27		0.08	0.06	0.22	0.16
		1	2		58	170	70	1.81	24.2215	0	7.4	8.6	10.8	1.3	0.71	0.78	0.08	0.36	0.48	0.52	0.62	1.1	54.5455	0.28		0.12	0.04	0.1	0.14		11.1	13.2	11.7	1.6	1	0.62	0.09	0.38	0.45	0.52	0.62	1.1	54.5455	0.29		0.07	0.07	0.17	0.1
		0	2		60	157	48	1.46	19.4734	0	6.3	8.3	7.8	1.3	0.68	0.65	0.09	0.4	0.49	0.53	0.67	1	60	0.31		0.1	0.04	0.14	0.14		7.8	10.1	10	1.35	0.7	0.48	0.11	0.42	0.51	0.56	0.64	1.1	54.5455	0.31		0.09	0.05	0.13	0.08
		1	2		21	1.77	77	1.94	24.58	0	7.6	11.5	5.5	1.3	1	0.37	0.07	0.36	0.44	0.47	0.63	1.1	54.55	0.29		0.08		0.16	0.19		12.3	21.2	4.9	1.65	1.4	0.28	0.07	0.35	0.43	0.49	0.56	1.16	51.72	0.14		0.08	0.07	0.13	0.07
		0	2		45	172	70	1.83	23.6614	0	8.3	11.9	11.7	1.7	1.1	0.58	0.08	0.38	0.44	0.51	0.62	0.82	73.1707	0.3		0.06	0.07	0.11	0.18		12.9	13.9	12.4	1.65	1.3	0.38	0.04	0.35	0.4	0.47	0.56	0.75	80	0.31		0.05	0.07	0.16	0.09
		0	2		63	159	63	1.65	24.9199	0	7.6	7	10.6	1.1	0.71	0.76	0.08	0.34	0.45	0.49	0.61	0.94	63.8298	0.26		0.11	0.04	0.12	0.16		10.8	11.6	8.8	1.5	0.88	0.65	0.08	0.37	0.43	0.48	0.57	0.84	71.4286	0.29		0.06	0.05	0.14	0.09
		1	2		57	173	72	1.85	24.0569	0	7.6	9.5	8.5	1.4	0.9	0.61	0.06	0.37	0.45	0.52	0.61	1.1	54.5455	0.31		0.08	0.07	0.09	0.16		7.6	13.2	11.7	1.7	1.2	0.57	0.06	0.38	0.47	0.53	0.61	1	60	0.32		0.09	0.06	0.14	0.08
		0	2		46	161	55	1.57	21.2183	0	6.4	10.7	6.1	1.2	0.85	0.48	0.07	0.36	0.43	0.47	0.55	0.77	77.9221	0.29		0.07	0.04	0.08	0.12		7.8	11.3	7.6	1.3	0.88	0.35	0.09	0.37	0.42	0.48	0.56	0.84	71.4286	0.28		0.05	0.06	0.14	0.08
		1	2		52	176	65	1.8	20.984	0	7.8	10.6	11.3	1.35	0.81	0.64	0.07	0.35	0.44	0.5	0.58	0.74	81.0811	0.28		0.09	0.06	0.08	0.14		9.9	12.2	11.2	1.3	0.82	0.45	0.07	0.36	0.44	0.48	0.56	0.7	85.7143	0.29		0.08	0.04	0.12	0.08
		0	2		64	164	65	1.71	24.1672	0	8.1	6.3	10.8	1.3	0.7	0.72	0.08	0.33	0.46	0.52	0.62	0.86	69.7674	0.25		0.13	0.06	0.1	0.16		10	7.9	9.8	1.4	0.77	0.72	0.09	0.35	0.44	0.48	0.62	0.87	68.9655	0.26		0.09	0.04	0.18	0.14
		0	2		62	153	46	1.4	19.6506	0	4.7	4.41	7.1	0.75	0.35	0.5	0.11	0.37	0.53	0.57	0.65	0.9	66.6667	0.26		0.16	0.04	0.08	0.12		6.4	6.5	8.2	1	0.56	0.57	0.1	0.4	0.51	0.54	0.65	1	60	0.3		0.11	0.03	0.14	0.11
		1	2		57	172	65	1.77	21.9713	0	9.4	9.4	9.4	1.55	1	0.7	0.06	0.34	0.41	0.46	0.6	0.78	76.9231	0.28		0.07	0.05	0.14	0.19		10.3	8.2	10.4	1.6	1.1	0.62	0.07	0.36	0.43	0.5	0.61	0.77	77.9221	0.29		0.07	0.07	0.18	0.11
		0	2		68	163	56	1.6	21.0772	0	6	5.6	8.7	1	0.53	0.57	0.07	0.34	0.45	0.5	0.65	0.95	63.1579	0.27		0.11	0.05	0.15	0.2		6.4	7.4	10.7	1.1	0.73	0.55	0.07	0.37	0.47	0.52	0.62	0.98	61.2245	0.3		0.1	0.05	0.15	0.1
		0	2		70	173	63	1.75	21.0498	0	6.3	6.2	7.4	1	0.64	0.54	0.06	0.33	0.41	0.45	0.59	0.82	73.1707	0.27		0.08	0.04	0.14	0.18		10	7.3	10.6	1.5	0.75	0.72	0.06	0.33	0.4	0.44	0.58	0.87	68.9655	0.27		0.07	0.04	0.18	0.14
		0	2		63	156	55	1.53	22.6003	0	6.7	5.5	9.1	1.2	0.65	0.64	0.09	0.38	0.52	0.57	0.68	0.93	64.5161	0.29		0.14	0.05	0.11	0.16		6.4	6.3	10.4	1.4	0.7	0.68	0.11	0.4	0.52	0.54	0.7	0.9	66.6667	0.29		0.12	0.02	0.18	0.16
		0	2		62	172	54	1.63	18.2531	0	6.6	8.1	8.6	1.25	0.64	0.51	0.1	0.4	0.5	0.55	0.63	0.87	68.9655	0.3		0.1	0.05	0.08	0.13		7.1	9.9	4.7	0.96	0.46	0.24	0.11	0.4	0.48	0.51	0.56	0.9	66.6667	0.29		0.08	0.03	0.08	0.05
		1	2		52	176	71	1.87	22.921	0	9.8	9.6	9.8	1.5	0.95	0.61	0.06	0.31	0.39	0.44	0.58	0.77	77.9221	0.25		0.08	0.05	0.14	0.19		8.5	10.8	9.5	1.1	0.85	0.5	0.06	0.3	0.36	0.44	0.56	0.75	80	0.24		0.06	0.08	0.2	0.12
		0	2		29.6	163	58	1.62	21.83	0	8.2	13.7	5.8	1.8	1.2	0.45	0.0766667	0.386667	0.47	0.533333	0.643333	1.1	54.5455	0.31		0.0833333	0.0633333	0.11	0.173333		11.2	17.9	6.9	1.7	1.3	0.4	0.09	0.396667	0.49	0.543333	0.623333	1.1	54.5455	0.306667		0.0933333	0.0533333	0.133333	0.08
		1	2		34.4877	185	69	1.91	20.1607	0	8.7	12.8	6.8	1.65	1.23333	0.45	0.0866667	0.423333	0.496667	0.583333	0.68	1.3	46.1538	0.336667		0.0733333	0.0866667	0.0966667	0.183333		12.5	19.5	4.21	1.7	1.4	0.3	0.11	0.436667	0.496667	0.593333	0.676667	1.3	46.1538	0.326667		0.06	0.0966667	0.18	0.0833333
		0	2		61.9562	163	57.5	1.61	21.6418	0	6.6	7.2	8	1.2	0.9	0.486667	0.09	0.39	0.45	0.543333	0.673333	1	60	0.3		0.06	0.0933333	0.13	0.223333		8.1	8.8	9.1	1.3	0.8	0.54	0.106667	0.39	0.483333	0.546667	0.68	1	60	0.283333		0.0933333	0.0633333	0.196667	0.133333
		1	2		61.011	174	71.5	1.86	23.6161	0	8.4	7.6	11.7667	1.5	0.75	0.8	0.0933333	0.41	0.5	0.58	0.733333	1.1	54.5455	0.316667		0.09	0.08	0.153333	0.233333		8.1	8.5	8	1.6	0.96	0.4	0.0833333	0.406667	0.46	0.556667	0.663333	1	60	0.323333		0.0533333	0.0966667	0.203333	0.106667
		0	2		61.9123	159	57	1.58	22.5466	0	6.6	8.9	8.9	1.4	0.95	0.55	0.0833333	0.41	0.483333	0.546667	0.676667	0.976667	61.4334	0.326667		0.0733333	0.0633333	0.13	0.193333		7.7	8.7	8.8	1.45	0.9	0.57	0.0833333	0.41	0.47	0.533333	0.67	1	60	0.326667		0.06	0.0633333	0.2	0.136667
		1	2		72.3671	170	57	1.66	19.7232	0	9	6.2	14.6	1.4	0.64	0.92	0.0733333	0.353333	0.46	0.52	0.61	0.863333	69.4981	0.28		0.106667	0.06	0.09	0.15		7.2	10.42	11.2	1.2	0.94	0.523333	0.0966667	0.363333	0.426667	0.456667	0.61	0.85	70.5882	0.266667		0.0633333	0.03	0.183333	0.153333
		1	2		50.2301	170	60	1.69	20.7612	0	8.4	11.6	8.6	1.6	0.96	0.58	0.0666667	0.4	0.45	0.523333	0.623333	0.913333	65.6934	0.333333		0.05	0.0733333	0.1	0.173333		10.7	13.2	7	1.5	1	0.29	0.07	0.37	0.443333	0.516667	0.583333	0.92	65.2174	0.3		0.0733333	0.0733333	0.14	0.0666667
		0	2		21.8466	169	54	1.61	18.9069	0	7.8	11.8	5.1	1.7	1.2	0.45	0.08	0.4	0.466667	0.54	0.65	1.1	54.5455	0.32		0.0666667	0.0733333	0.11	0.183333		9.02667	14.4667	5.37667	1.4	0.98	0.4	0.07	0.383333	0.473333	0.53	0.593333	1	60	0.313333		0.09	0.0566667	0.12	0.0633333
		0	2		25.726	175	59	1.7	19.2653	0	10.9	15.6	7.9	1.9	1.4	0.43	0.07	0.393333	0.453333	0.516667	0.62	0.943333	63.6042	0.323333		0.06	0.0633333	0.103333	0.166667		23.5	19.1	6	2.1	1.5	0.45	0.08	0.393333	0.44	0.52	0.6	0.98	61.2245	0.313333		0.0466667	0.08	0.16	0.08
		0	2		28.8027	152	56	1.52	24.2382	0	10	13.9	10.9	1.7	1	0.58	0.0433333	0.32	0.373333	0.446667	0.52	0.696667	86.1244	0.276667		0.0533333	0.0733333	0.0733333	0.146667		9.54	16.7333	8.4	1.53333	1.3	0.3	0.0466667	0.336667	0.386667	0.456667	0.536667	0.75	80	0.29		0.05	0.07	0.15	0.08
		0	2		62.0329	170	67	1.78	23.1834	0	6.5	9.8	7	1.5	0.96	0.54	0.0966667	0.413333	0.506667	0.573333	0.663333	1.16667	51.4286	0.316667		0.0933333	0.0666667	0.09	0.156667		6.1	8.42	4.66667	1	0.596667	0.35	0.0966667	0.413333	0.513333	0.566667	0.656667	1.1	54.5455	0.316667		0.1	0.0533333	0.143333	0.09
		0	2		52.0082	166	58	1.64	21.048	0	7.5	9.8	7.8	1.3	0.82	0.503333	0.07	0.366667	0.433333	0.5	0.61	0.826667	72.5806	0.296667		0.0666667	0.0666667	0.11	0.176667		10.4	11.6	12.5	1.5	0.72	0.68	0.07	0.366667	0.426667	0.493333	0.566667	0.75	80	0.296667		0.06	0.0666667	0.14	0.0733333
		0	2		60.3425	174	72	1.86	23.7812	0	9.6	8	12.4	1.5	0.82	0.85	0.0633333	0.356667	0.463333	0.516667	0.63	0.846667	70.8661	0.293333		0.106667	0.0533333	0.113333	0.166667		8.8	11.6	11.8	1.7	0.95	0.58	0.08	0.38	0.476667	0.526667	0.616667	0.98	61.2245	0.3		0.0966667	0.05	0.14	0.09
		1	2		27.6603	182	72	1.92	21.7365	0	7.4	11.6	6.3	1.3	0.84	0.44	0.0933333	0.376667	0.47	0.516667	0.613333	1.03333	58.0645	0.283333		0.0933333	0.0466667	0.0966667	0.143333		11.7	17.2	5	1.55	1.2	0.29	0.07	0.386667	0.456667	0.52	0.6	1.1	54.5455	0.316667		0.07	0.0633333	0.143333	0.08
		0	2		31	160	59	1.61	23.0469	0	7.2	9.1	5.8	1.3	1	0.45	0.0866667	0.396667	0.5	0.55	0.693333	1.16667	51.4286	0.31		0.103333	0.05	0.143333	0.193333		9.1	16.7	7.8	1.7	1.1	0.5	0.0866667	0.4	0.47	0.553333	0.636667	1.1	54.5455	0.313333		0.07	0.0833333	0.166667	0.0833333
		0	2		26	170	68	1.79	23.5294	0	8.4	11.8	7	1.5	1.1	0.49	0.07	0.376667	0.466667	0.513333	0.64	1.03333	58.0645	0.306667		0.09	0.0466667	0.126667	0.173333		11.7	18	8.9	1.6	1.3	0.47	0.0666667	0.383333	0.453333	0.51	0.593333	1	60	0.316667		0.07	0.0566667	0.14	0.0833333
		1	2		17	182	71	1.91	21.4346	0	9.9	18.7	6.6	1.45	1.1	0.42	0.0766667	0.363333	0.426667	0.483333	0.56	0.916667	65.4545	0.286667		0.0633333	0.0566667	0.0766667	0.133333		15	19	8.2	1.7	1.4	0.4	0.0766667	0.366667	0.413333	0.49	0.533333	0.87	68.9655	0.29		0.0466667	0.0766667	0.12	0.0433333
		0	2		30	173	60	1.72	20.0474	0	7.1	11.2	10.7	1.3	1.1	0.45	0.103333	0.41	0.513333	0.556667	0.706667	1.06667	56.25	0.306667		0.103333	0.0433333	0.15	0.193333		8.7	13.7	4.5	1.5	0.96	0.35	0.11	0.396667	0.48	0.543333	0.636667	0.95	63.1579	0.286667		0.0833333	0.0633333	0.156667	0.0933333
		1	2		53	183	73	1.94	21.7982	0	7.3	11.3	6.3	1.3	1.25	0.35	0.0866667	0.393333	0.473333	0.536667	0.633333	1.06667	56.25	0.306667		0.08	0.0633333	0.0966667	0.16		11.1	16.7	6.5	1.7	1.4	0.33	0.0966667	0.396667	0.476667	0.536667	0.623333	1	60	0.3		0.08	0.06	0.146667	0.0866667
		0	2		33	160	55	1.56	21.4844	0	6.2	12.7	4.8	1.3	1.15	0.326667	0.0833333	0.37	0.44	0.493333	0.626667	0.856667	70.0389	0.286667		0.07	0.0533333	0.133333	0.186667		11.5	10.5	5.2	1.6	1.15	0.39	0.0666667	0.373333	0.443333	0.5	0.566667	0.88	68.1818	0.306667		0.07	0.0566667	0.123333	0.0666667
		1	2		19.8575	171	60	1.7	20.5191	0	9.3	16.7	9.8	2	1.3	0.6	0.04	0.37	0.39	0.47	0.6	0.89	67.4157	0.33		0.02	0.08	0.13	0.21		13.2	17.5	9	1.95	1.4	0.48	0.08	0.367	0.41	0.478	0.55	0.856667	70.0389	0.287		0.043	0.068	0.14	0.072
		1	2		20.6356	177	75	1.92	23.9395	0	7.3	14.3	4.8	1.8	1.3	0.43	0.08	0.39	0.47	0.53	0.65	1.49	40.2685	0.31		0.08	0.06	0.12	0.18		9.8	18.4	7.2	1.85	1.7	0.4	0.09	0.423	0.506	0.57	0.649	1.4	42.8571	0.333		0.083	0.064	0.143	0.079
		1	2		23.9973	173	67	1.8	22.3863	0	12.8	16	8.3	2	1.4	0.45	0.03	0.33	0.38	0.44	0.54	0.95	63.1579	0.3		0.05	0.06	0.1	0.16		15.3	17.2	8.3	2	1.3	0.5	0.08	0.358	0.436	0.487	0.567	0.953333	62.9371	0.278		0.078	0.051	0.131	0.08
		1	2		31.9671	178	68	1.85	21.4619	0	10	14.6	8.1	1.9	1.4	0.54	0.06	0.35	0.4	0.47	0.5	0.87	68.9655	0.29		0.05	0.07	0.03	0.1		10.7	17.2	6.5	1.7	0.976667	0.33	0.105	0.375	0.441	0.486	0.543	0.866667	69.2308	0.27		0.066	0.045	0.102	0.057
		1	2		20.6795	175	64	1.78	20.898	0	8.2	16.4	5.6	1.9	1.2	0.4	0.06	0.39	0.44	0.51	0.63	1.3	46.1538	0.33		0.05	0.07	0.12	0.19		11.8	21.1	4.6	1.8	1.6	0.32	0.083	0.413	0.494	0.57	0.629	1.5	40	0.3		0.081	0.076	0.135	0.059
		1	2		20.5616	180	66	1.84	20.3704	0	6.4	14	6.5	1.5	1.2	0.48	0.08	0.39	0.47	0.52	0.61	1.1	54.5455	0.31		0.08	0.05	0.09	0.14		8.6	20.2	4.4	1.65	1.15	0.45	0.082	0.427	0.509	0.5677	0.624	1.23333	48.6486	0.345		0.082	0.0587	0.115	0.0563
		1	2		20.9041	186	76	2	21.9679	0	9.3	15.4	6.3	1.9	1.4	0.5	0.06	0.4	0.47	0.54	0.66	1.4	42.8571	0.34		0.07	0.07	0.12	0.19		11.5	17.8	4.8	2	1.5	0.3	0.081	0.407	0.472	0.539	0.636	1.35	44.4444	0.326		0.065	0.067	0.164	0.097
		1	2		20.7123	164	47	1.49	17.4747	0	9	15.4	6.3	1.5	1	0.31	0.04	0.34	0.41	0.47	0.54	1.03	58.2524	0.3		0.07	0.06	0.07	0.13		11.5	17.8	6.7	1.5	1.3	0.3	0.076	0.364	0.42	0.484	0.543	0.886667	67.6692	0.288		0.056	0.064	0.123	0.059
		0	2		19	178	76	1.94	24	0	8.27	12.37	7.97	1.57	1.02	0.56	0.12	0.41	0.47	0.54	0.64		65	0.29		0.06	0.07	0.1	0.17		12.4	14.57	7.63	1.57	1.27	0.41	0.12	0.42	0.44	0.54	0.64		65	0.3		0.02	0.1	0.2	0.1
		0	2		18	158	53	1.52	21.2	0	7.57	16.23	4.7	1.6	1.2	0.35	0.08	0.39	0.44	0.49	0.59		55	0.31		0.05	0.05	0.1	0.11		12.43	21.43	6.2	1.7	1.5	0.26	0.07	0.38	0.42	0.49	0.54		59	0.31		0.04	0.07	0.12	0.05
		0	2		40	175	64.7	1.79	21.2	0	9.4	10.8	8.1	1.5	1.1	0.49	0.07	0.37	0.44	0.5	0.6	0.96	65	0.3		0.07	0.06	0.1	0.16		12.5	17.4	9.1	1.7	1.1	0.34	0.07	0.38	0.45	0.49	0.57	0.94	65	0.31		0.07	0.05	0.12	0.08
		0	2		45	159	60	1.61	23.8	0	8.1	10.1	10.1	1.5	0.9	0.64	0.08	0.38	0.45	0.52	0.64	0.84	73.8	0.3		0.07	0.07	0.12	0.14		10	14	11.5	1.7	1.1	0.69	0.06	0.38	0.43	0.5	0.59	0.83	72.2	0.32		0.05	0.07	0.16	0.09
		1	2		38	160	63.5	1.67	24.9	0	6.3	6.9	7.6	1.1	0.55	0.5	0.09	0.37	0.47	0.51	0.62	0.83	74.7	0.28		0.1	0.04	0.11	0.1		9.3	13.7	12.3	1.6	0.94	0.51	0.08	0.37	0.45	0.51	0.58	0.86	69.8	0.29		0.08	0.06	0.13	0.07
